# Supplementary material for: Risk Factors for Late HIV Presentation in Patients Treated at a Single Belgian Reference Centre from 2018 to 2022
Source: Infect Dis Rep. 2024 Mar 14;16(2):239–48. doi: 10.3390/idr16020019 (PMC10961754; doi:10.3390/idr16020019)
Supplement: Supplementary file 1 [file idr-16-00019-s001.zip]

Archive with 1 entries (1 files):
- idr-2786098-supplementary.pdf
